# Supplementary material for: In Situ Generation of Green Hybrid Nanofibrillar Polymer-Polymer Composites—A Novel Approach to the Triple Shape Memory Polymer Formation
Source: Polymers (Basel). 2021 Jun 8;13(12):1900. doi: 10.3390/polym13121900 (PMC8226873; doi:10.3390/polym13121900)
Supplement: Supplementary file 1 [file polymers-13-01900-s001.zip]

Archive with 1 entries (1 files):
- polymers-1238370-supplementary.pdf
